# Supplementary material for: Secondary Metabolites from a New Antibiotic-Producing Endophytic Streptomyces Isolate Inhibited Pathogenic and Multidrug-Resistant Mycobacterium tuberculosis Strains
Source: Trop Med Infect Dis. 2025 Apr 23;10(5):117. doi: 10.3390/tropicalmed10050117 (PMC12115879; doi:10.3390/tropicalmed10050117)
Supplement: Supplementary file 1 [file tropicalmed-10-00117-s001.zip]

Archive with 1 entries (1 files):
- tropicalmed-3428274-supplementary.pdf
